# Supplementary material for: Encoding a magic state with beyond break-even fidelity
Source: Nature. 2024 Jan 10;625(7994):259–63. doi: 10.1038/s41586-023-06846-3 (PMC10781628; doi:10.1038/s41586-023-06846-3)
Supplement: Supplementary file 1 — State tomography results by state-preparation scheme and readout-error characterization methods as shown in Fig. 3 and Extended Data Fig. 9. [file 41586_2023_6846_MOESM1_ESM.xlsx]

## Sheet: Sheet1
State tomography results by state preparation scheme and readout-error characterization methods as shown in Fig. 3 (main text) and Extended Data Fig. 9
Experiment Type	Scheme	No RO Mitigation		With RO mitigation
		Mean Infidelity	Sigma	Mean Infidelity	Sigma
Logical (FF)	Err. Supp.	0.01871	0.00159	0.00125	9.9e-05
Logical (PS)	Err. Supp.	0.01234	0.00106	0.00037	4.1e-05
Physical (PS)	Err. Supp.	0.01699	0.00351	0.01245	0.00336
Raw Phys. (PS)	Err. Supp.	0.11706	0.01008	0.0624	0.00877
Logical (PS)	Standard	0.0757	0.00522	0.05622	0.00401
Physical (PS)	Standard	0.06881	0.00336	0.06529	0.00342
Raw Phys. (PS)	Standard	0.26492	0.00413	0.21861	0.00298
Direct (Min.)	Unencoded	0.02354	0.00271	0.0042	0.0014
Direct (Avg)	Unencoded	0.06239	0.0562	0.0167	0.0104
